# Supplementary material for: An Automated Image Processing Module for Quality Evaluation of Milled Rice
Source: Foods. 2023 Mar 16;12(6):1273. doi: 10.3390/foods12061273 (PMC10048426; doi:10.3390/foods12061273)
Supplement: Supplementary file 1 [file foods-12-01273-s001.zip]

Archive with 1 entries (1 files):
- foods-2244397-supplementary.pdf
